# Supplementary material for: “BEmotions” Intervention: A Pilot Study on Promoting Emotional Competence Among Emergency Department Nurses
Source: Healthcare (Basel). 2026 Mar 11;14(6):715. doi: 10.3390/healthcare14060715 (PMC13027072; doi:10.3390/healthcare14060715)
Supplement: Supplementary file 1 [file healthcare-14-00715-s001.zip]

Archive with 1 entries (1 files):
- healthcare-3988931-supplementary.pdf
